# Supplementary material for: A Molecular and Functional Investigation of the Anabolic Effect of an Essential Amino Acids’ Blend Which Is Active In Vitro in Supporting Muscle Function
Source: Nutrients. 2026 Jan 20;18(2):323. doi: 10.3390/nu18020323 (PMC12844987; doi:10.3390/nu18020323)
Supplement: Supplementary file 1 [file nutrients-18-00323-s001.zip]

Archive with 1 entries (1 files):
- nutrients-4082946-Supplementary material.pdf
